# Supplementary material for: ST32da, a Novel Salvia miltiorrhiza-Derived ATF3 Inducer, Alleviates Obesity-Related Diabetic Nephropathy in Mouse Models
Source: Cells. 2025 Nov 28;14(23):1893. doi: 10.3390/cells14231893 (PMC12691026; doi:10.3390/cells14231893)
Supplement: Supplementary file 1 [file cells-14-01893-s001.zip]

Archive with 1 entries (1 files):
- cells-3984244-supplementary.pdf
